# Supplementary material for: Clinical Utility of AI-Enabled CT-to-MRI Translation for Degenerative Spinal Disorders: A Retrospective Reader Study
Source: Diagnostics (Basel). 2026 May 22;16(11):1589. doi: 10.3390/diagnostics16111589 (PMC13257241; doi:10.3390/diagnostics16111589)
Supplement: Supplementary file 1 [file diagnostics-16-01589-s001.zip]

Archive with 1 entries (1 files):
- diagnostics-4251844-supplementary.pdf
